# Supplementary material for: Challenges of acute febrile illness diagnosis in a national infectious diseases center in Rio de Janeiro: 16-year experience of syndromic surveillance
Source: PLoS Negl Trop Dis. 2023 Apr 3;17(4):e0011232. doi: 10.1371/journal.pntd.0011232 (PMC10101631; doi:10.1371/journal.pntd.0011232)
Supplement: S1 Table — (XLSX) [file pntd.0011232.s002.xlsx]

## Sheet: Planilha1
S1_Table. Clinical and laboratory criteria used to determine the final diagnosis of study participants according to expert review.
	Diagnostic Criteria (Clinical and Laboratory References)	Reference
Community acquired pneumonia	Cough, new focal chest signs on physical examination and fever with or without one or more systemic features such as sweating, shivers, aches and pains; with no other explanation for the illness. OR Symptoms and signs consistent with an acute lower respiratory tract infection as mentioned above, associated with new radiographic shadowing for which there is no other explanation (eg, not pulmonary …	Adapted from: PMID: 19783532, DOI: 10.1136/thx.2009.121434
Upper respiratory tract infection	New self-limited signs of irritation and swelling of the upper airways (nasal congestion, rhinorrhea, sore throat), with cough/sneezing and no signs of pneumonia AND detection of compatible etiologic agents such as Rhinovirus, Adenovirus, Parainfluenza virus, Respiratory Syncytial Virus, Enterovirus, and non-epidemic Coronavirus in a nasopharynx swab by NAAT-type exam.	Adapted from PMID: 17323712
Bacterial pharyngitis	Acute onset of throat pain, tonsillar exudates, fever, swollen tender anterior cervical nodes, without features suggestive of viral infection such as rhinorrhea, cough, oral ulcers, and/or hoarseness.	Adapted from PMID: 22566487, doi: 10.1001/archinternmed.2012.1741
Acute bacterial rhinosinusitis	Purulent nasal drainage accompanied by either nasal obstruction or facial pain/pressure/fullness that persist beyond 10 days or worsen after an initial period of improvement with or without fever and cough.	Adapted from doi: 10.1016/j.otohns.2007.06.726, PMID: 17761281 and doi: 10.1177/0194599815572097, PMID: 25832968
Acute gastroenteritis	Acute onset of loose or watery diarrhea that consists of 3 or more bowel movements in a day, with or without vomiting, fever, or abdominal pain AND/OR detections of Rotavirus, enteric Adenovirus, Norovirus, and Astrovirus by fecal RT-PCR	Adapted from doi: 10.1038/ajg.2016.126, PMID: 27068718
Urinary tract infection	New onset of urinary frequency, urgency, suprapubic discomfort and dysuria - cystitis. If associated with back pain or side (flank) pain, high fever, chills - acute pyelonephritis	Adapted from https://doi.org/10.1093/cid/ciq257
Dengue	Patients enrolled before 1st January 2014 - compatible symptoms WITH blood test positive for NS1 Antigen detection AND/OR detection of virus by RT-PCR or viral isolation in any clinical specimen, AND/OR detection of IgM antibody in acute phase serology, AND/OR seroconversion of IgG antibody during convalescence phase. Patients enrolled after 1st January 2014 - compatible symptoms WITH blood test …	Laboratory criteria
Zika	Compatible symptoms AND detection of virus by RT-PCR or viral isolation in any clinical specimen.	Laboratory criteria
Chikungunya	Compatible symptoms AND detection of virus by RT-PCR or viral isolation in any clinical specimen AND/OR detection of IgM antiboty in acute phase serology, AND/OR seroconversion of IgG antibody during convalescence phase.	Laboratory criteria
Malaria	Direct visualization of Plasmodium sp in the thick or thin blood smear stained by Giemsa	Laboratory criteria
Yellow fever	Compatible symptoms WITH blood test positive for detection of IgM antibody in acute phase serology test, AND/OR seroconversion of IgG antibody during convalescence phase AND/OR detection of virus by RT-PCR or viral isolation in any clinical specimen	Laboratory criteria
Brazilian spotted fever	Compatible symptoms AND Indirect Immunofluorescence Assay (IFAs) test showing antibodies in the blood with titers >1:80 during convalescence; OR detection of Rickettsia rickettsiiby RT-PCR in any clinical specimen	Laboratory criteria
Leptospirosis	Compatible symptoms and Microscopic Aglutination Test (MAT) positive during convalescence OR decetion of Lepstospira sp in the blood by RT-PCT or culture.	Laboratory criteria
Mononucleosis syndrome	Fever, lymphadenopathy, tonsillar pharyngitis AND detection of Anti-VCA IgM antibody for Epstein Barr virus in acute phase, OR positive heterophile test OR Evidence of acute infection by Cytomegalovirus (CMV), Human Herpesvirus 6 (HHV-6), Human Immunodeficiency Virus (HIV), adenovirus, Herpes Simplex virus (HSV) and Toxoplasma gondii, by detection of IgM antibody in acute phase with serology test…	Laboratory criteria
Other viral infections	Type A Hepatitis - abnormal liver enzymes AND detection of IgM antibodies by serology test; Acute type B Hepatitis - abnormal liver enzymes AND antigen detection of HBsAg or antibody detection of anti-HBc IgM in the blood; RT-PCR positive in the blood for Parvovirus B19 in the presence of acute febrile illness with rash and arthralgia, clinical diagnosis of Varicella-Zoster infection (chickenpox …	Laboratory criteria
Other bacterial infections	Venereal Disease Research Laboratory (VDRL) and/or Treponema pallidum haemagglutination test (TPHA) positive for syphilis; Blood or stool culture positive for Salmonella typhi; Sputum smear microscopy or culture positive for Mycobacterium tuberculosis; Culture of blood, bone marrow, bone tissue, synovial fluid aspirates positive for Brucella species; Blood culture positive for bacteria or sistoli…	Laboratory criteria
Anemia	Hemoglobin level ≤ 10 mg/dl	http://www.who.int/vmnis/indicators/haemoglobin. pdf, accessed 24th April 2021.
Leukopenia	WBC count is less than 3.0 x 109/L	https://cancer.ca/en/treatments/side-effects/low-white-blood-cell-count
Lymphopenia	Lymphocytes count is less than1,000/µl	https://www.nhlbi.nih.gov/health/lymphopenia
Thrombocytopenia	Platelets are less than 150,000 /µl	https://www.nhlbi.nih.gov/health/thrombocytopenia
